# Supplementary material for: Description of a new species of the Charaeacoomani group (Coleoptera: Chrysomelidae: Galerucinae) from Vietnam with a key to species
Source: Biodivers Data J. 2021 Sep 23;9:e72158. doi: 10.3897/BDJ.9.e72158 (PMC8484244; doi:10.3897/BDJ.9.e72158)
Supplement: XML Treatment for Charaea dinhcuongi [file BDJ.9.e72158-treatment1.xml]

<!DOCTYPE tp:taxon-treatment
  PUBLIC "-//TaxonX//DTD Taxonomic Treatment Publishing DTD v0 20100105//EN" "tax-treatment-NSO.dtd">
<tp:taxon-treatment xmlns:tp="http://www.plazi.org/taxpub"><tp:treatment-meta><mixed-citation publication-type="journal"><person-group><name><surname>Nguyen</surname><given-names>Dinh T</given-names></name><name><surname>Ho</surname><given-names>Loan Thi</given-names></name><name><surname>Nguyen</surname><given-names>Son Giang</given-names></name></person-group><article-title>Description of a new species of the <italic><tp:taxon-name><tp:taxon-name-part taxon-name-part-type="genus" reg="Charaea">Charaea</tp:taxon-name-part><tp:taxon-name-part taxon-name-part-type="species" reg="coomani">coomani</tp:taxon-name-part></tp:taxon-name></italic> group (<tp:taxon-name><tp:taxon-name-part taxon-name-part-type="order">Coleoptera</tp:taxon-name-part></tp:taxon-name>: <tp:taxon-name><tp:taxon-name-part taxon-name-part-type="family">Chrysomelidae</tp:taxon-name-part></tp:taxon-name>: <tp:taxon-name><tp:taxon-name-part taxon-name-part-type="subfamily">Galerucinae</tp:taxon-name-part></tp:taxon-name>) from Vietnam with a key to species</article-title><source>Biodivers Data J</source><day>23</day><month>9</month><year>2021</year><volume>9</volume><pub-id pub-id-type="doi">10.3897/BDJ.9.e72158</pub-id></mixed-citation></tp:treatment-meta><tp:nomenclature><tp:taxon-name>
            <object-id xmlns:xlink="http://www.w3.org/1999/xlink" content-type="arpha" xlink:type="simple">88C837F3-BC76-53B2-A4D4-BE78CEB06B95</object-id>
            <tp:taxon-name-part taxon-name-part-type="genus">Charaea</tp:taxon-name-part>
            <tp:taxon-name-part taxon-name-part-type="species">dinhcuongi</tp:taxon-name-part>
            <object-id xmlns:xlink="http://www.w3.org/1999/xlink" content-type="zoobank" xlink:type="simple" object-id-type="ZooBank">urn:lsid:zoobank.org:act:5C4BCFA9-836C-461B-AA8E-46AA93723274</object-id>
            <object-id xmlns:xlink="http://www.w3.org/1999/xlink" xlink:type="simple" object-id-type="GenBank">MW407948.1</object-id>
          </tp:taxon-name><tp:taxon-authority>Nguyen, 2021</tp:taxon-authority><tp:taxon-status xmlns:xlink="http://www.w3.org/1999/xlink" xlink:type="simple">sp. n.</tp:taxon-status></tp:nomenclature><tp:treatment-sec sec-type="materials"><title>Materials</title><list list-type="alpha-lower" list-content="occurrences"><list-item><p><bold>Type status:</bold><named-content xmlns:xlink="http://www.w3.org/1999/xlink" content-type="dwc:typeStatus" xlink:type="simple">Holotype</named-content>. <bold>Occurrence:</bold> occurrenceDetails: <named-content xmlns:xlink="http://www.w3.org/1999/xlink" content-type="dwc:occurrenceDetails" xlink:type="simple"><ext-link ext-link-type="uri" xlink:href="http://www.boldsystems.org/index.php/API_Public/specimen?bin=BOLD:AEH1826" xlink:type="simple">http://www.boldsystems.org/index.php/API_Public/specimen?bin=BOLD:AEH1826</ext-link></named-content>; catalogNumber: <named-content xmlns:xlink="http://www.w3.org/1999/xlink" content-type="dwc:catalogNumber" xlink:type="simple">IEBR</named-content>; recordedBy: <named-content xmlns:xlink="http://www.w3.org/1999/xlink" content-type="dwc:recordedBy" xlink:type="simple">Dinh T. Nguyen, Trinh Dinh Cuong</named-content>; individualID: <named-content xmlns:xlink="http://www.w3.org/1999/xlink" content-type="dwc:individualID" xlink:type="simple">Gal_81_2019</named-content>; individualCount: <named-content xmlns:xlink="http://www.w3.org/1999/xlink" content-type="dwc:individualCount" xlink:type="simple">4</named-content>; sex: <named-content xmlns:xlink="http://www.w3.org/1999/xlink" content-type="dwc:sex" xlink:type="simple">3 Males, 1 female</named-content>; lifeStage: <named-content xmlns:xlink="http://www.w3.org/1999/xlink" content-type="dwc:lifeStage" xlink:type="simple">adult</named-content>; preparations: <named-content xmlns:xlink="http://www.w3.org/1999/xlink" content-type="dwc:preparations" xlink:type="simple">whole animal</named-content>; disposition: <named-content xmlns:xlink="http://www.w3.org/1999/xlink" content-type="dwc:disposition" xlink:type="simple">in collection of author</named-content>; associatedSequences: <named-content xmlns:xlink="http://www.w3.org/1999/xlink" content-type="dwc:associatedSequences" xlink:type="simple">Genbank: MW407948.1</named-content>; <bold>Taxon:</bold> scientificName: <named-content xmlns:xlink="http://www.w3.org/1999/xlink" content-type="dwc:scientificName" xlink:type="simple"><italic><tp:taxon-name><tp:taxon-name-part taxon-name-part-type="genus" reg="Charaea">Charaea</tp:taxon-name-part><tp:taxon-name-part taxon-name-part-type="species" reg="dinhcuongi">dinhcuongi</tp:taxon-name-part></tp:taxon-name></italic> Nguyen, 2021</named-content>; phylum: <named-content xmlns:xlink="http://www.w3.org/1999/xlink" content-type="dwc:phylum" xlink:type="simple"><tp:taxon-name><tp:taxon-name-part taxon-name-part-type="phylum">Arthropoda</tp:taxon-name-part></tp:taxon-name></named-content>; class: <named-content xmlns:xlink="http://www.w3.org/1999/xlink" content-type="dwc:class" xlink:type="simple"><tp:taxon-name><tp:taxon-name-part taxon-name-part-type="class">Insecta</tp:taxon-name-part></tp:taxon-name></named-content>; order: <named-content xmlns:xlink="http://www.w3.org/1999/xlink" content-type="dwc:order" xlink:type="simple"><tp:taxon-name><tp:taxon-name-part taxon-name-part-type="order">Coleoptera</tp:taxon-name-part></tp:taxon-name></named-content>; family: <named-content xmlns:xlink="http://www.w3.org/1999/xlink" content-type="dwc:family" xlink:type="simple"><tp:taxon-name><tp:taxon-name-part taxon-name-part-type="family">Chrysomelidae</tp:taxon-name-part></tp:taxon-name></named-content>; genus: <named-content xmlns:xlink="http://www.w3.org/1999/xlink" content-type="dwc:genus" xlink:type="simple"><tp:taxon-name><tp:taxon-name-part taxon-name-part-type="genus">Charaea</tp:taxon-name-part></tp:taxon-name></named-content>; <bold>Location:</bold> locationID: <named-content xmlns:xlink="http://www.w3.org/1999/xlink" content-type="dwc:locationID" xlink:type="simple">Ba Tan moutain, Phu Quoc district</named-content>; higherGeographyID: <named-content xmlns:xlink="http://www.w3.org/1999/xlink" content-type="dwc:higherGeographyID" xlink:type="simple">Phu Quoc Islands, Kien Giang province</named-content>; higherGeography: <named-content xmlns:xlink="http://www.w3.org/1999/xlink" content-type="dwc:higherGeography" xlink:type="simple">Vietnam, Kien giang Province,</named-content>; continent: <named-content xmlns:xlink="http://www.w3.org/1999/xlink" content-type="dwc:continent" xlink:type="simple">Asia</named-content>; island: <named-content xmlns:xlink="http://www.w3.org/1999/xlink" content-type="dwc:island" xlink:type="simple">Phu Quoc</named-content>; country: <named-content xmlns:xlink="http://www.w3.org/1999/xlink" content-type="dwc:country" xlink:type="simple">Vietnam</named-content>; countryCode: <named-content xmlns:xlink="http://www.w3.org/1999/xlink" content-type="dwc:countryCode" xlink:type="simple">VN</named-content>; stateProvince: <named-content xmlns:xlink="http://www.w3.org/1999/xlink" content-type="dwc:stateProvince" xlink:type="simple">Kien Giang</named-content>; verbatimElevation: <named-content xmlns:xlink="http://www.w3.org/1999/xlink" content-type="dwc:verbatimElevation" xlink:type="simple">101 m a.s.l.</named-content>; verbatimLatitude: <named-content xmlns:xlink="http://www.w3.org/1999/xlink" content-type="dwc:verbatimLatitude" xlink:type="simple">10.24105 N</named-content>; verbatimLongitude: <named-content xmlns:xlink="http://www.w3.org/1999/xlink" content-type="dwc:verbatimLongitude" xlink:type="simple">103.96967 E</named-content>; verbatimCoordinateSystem: <named-content xmlns:xlink="http://www.w3.org/1999/xlink" content-type="dwc:verbatimCoordinateSystem" xlink:type="simple">decimal degrees</named-content>; <bold>Event:</bold> samplingProtocol: <named-content xmlns:xlink="http://www.w3.org/1999/xlink" content-type="dwc:samplingProtocol" xlink:type="simple">beating</named-content>; samplingEffort: <named-content xmlns:xlink="http://www.w3.org/1999/xlink" content-type="dwc:samplingEffort" xlink:type="simple">beating tree canopy in the paths in forest in 8 hours/day in two weeks/ time * 2times, 50 km by motobike</named-content>; year: <named-content xmlns:xlink="http://www.w3.org/1999/xlink" content-type="dwc:year" xlink:type="simple">2019</named-content>; month: <named-content xmlns:xlink="http://www.w3.org/1999/xlink" content-type="dwc:month" xlink:type="simple">July</named-content>; day: <named-content xmlns:xlink="http://www.w3.org/1999/xlink" content-type="dwc:day" xlink:type="simple">9</named-content>; habitat: <named-content xmlns:xlink="http://www.w3.org/1999/xlink" content-type="dwc:habitat" xlink:type="simple">forest</named-content>; <bold>Record Level:</bold> type: <named-content xmlns:xlink="http://www.w3.org/1999/xlink" content-type="dwc:type" xlink:type="simple">life specimens</named-content>; institutionID: <named-content xmlns:xlink="http://www.w3.org/1999/xlink" content-type="dwc:institutionID" xlink:type="simple">IEBR</named-content>; institutionCode: <named-content xmlns:xlink="http://www.w3.org/1999/xlink" content-type="dwc:institutionCode" xlink:type="simple">Institute of Ecology and Biological Resources</named-content>; collectionCode: <named-content xmlns:xlink="http://www.w3.org/1999/xlink" content-type="dwc:collectionCode" xlink:type="simple">NAFOST.106.09-2019</named-content>; basisOfRecord: <named-content xmlns:xlink="http://www.w3.org/1999/xlink" content-type="dwc:basisOfRecord" xlink:type="simple">livingSpecimen</named-content></p></list-item></list></tp:treatment-sec><tp:treatment-sec sec-type="Description"><title>Description</title><p>Measurements. Males: 3.86–3.90 mm, female: 3.60 mm. Body oblong, convex, slightly broadened posteriorly, 1.72 times as long as wide. The dorsal side is glabrous, oval, convex. Colour bluish-black, abdomen yellowish-brown; mandibles black; labrum black; Antennae with antennomeres I–III bluish-black and IV-XI black; legs black with femora lustrous and bluish-black (Fig. <xref ref-type="fig" rid="F6871967">1</xref>).</p><p>Male (Fig. <xref ref-type="fig" rid="F6871980">2</xref><xref ref-type="fig" rid="F6871985">a</xref>, <xref ref-type="fig" rid="F6871986">b</xref>): Labrum transverse, anterior margin not emarginate in middle and with four thin pale setae; in the middle of the labrum with six setae arranged in a horizontal row, lateral margins rounded and convergent. Clypeus transverse and small, anterior margin of clypeus straight with few long setae, impunctate. Frontal ridge large, convex, impunctate, transverse, isosceles triangular with the apex in the middle of two antennal callis. The frontal tubercles separated from the vertex by a distinct transverse furrow. Eyes are large, strongly convex. Interantennal space is twice as wide as the transverse diameter of the antennal socket and interocular space is twice as wide as the transverse diameter of the eye. Antennae is robust, slightly longer than half body length, length ratio of antennomeres equals: 100: 53: 73: 105: 105: 105: 105: 116:116: 137 9.5: 5: 7: 10: 10: 10: 10: 10: 11: 11: 13, antennomeres I–III lustrous, covered with sparse setae, antennomeres IV-XI dull, covered with dense short setae.</p><p>Pronotum (Fig. <xref ref-type="fig" rid="F6871980">2</xref><xref ref-type="fig" rid="F6871987">c</xref>) is strongly convex, oval, without any discal impressions, 1.32 times as wide as long, broadest in middle. Disc of pronotum, covered with two kinds of punctures, sparse fine punctures cover the whole surface, sparse larger punctures are cumulated in two wide longitudinal stripes. Anterior margin concave, posterior margin convex, lateral margins rounded. Anterior margin unbordered, posterior margin thinly bordered, lateral borders distinctly wider; anterior angles swollen, posterior angles obtusangulate. All angles with large setigerous pore-bearing long seta, additional short setae visible on lateral margins in anterior half.</p><p>Scutellum glabrous, bluish-black, impunctate and triangular.</p><p>Elytra 1.36 times as long as wide, widest at near apex; elytral disc glabrous and densely covered with moderately large confused punctures. Humeral calli well developed. Epipleura strongly broadened at base, gradually narrower to middle and disappearing at apical third.</p><p>Legs (Figs <xref ref-type="fig" rid="F6871967">1</xref><xref ref-type="fig" rid="F6871973">b</xref>, <xref ref-type="fig" rid="F6871975">d</xref>, <xref ref-type="fig" rid="F6871980">2</xref><xref ref-type="fig" rid="F6871989">e</xref>, <xref ref-type="fig" rid="F6871990">f</xref>) slender. All tibiae with an apical spur in both sexes. Tarsomeres I elongate, subparallel, tarsomeres II subtriangular. Ventral sides of pro-and mesotarsomeres I with large sensilla patch (Fig. 12). Length ratio of protarsomeres and mesotarsomeres I–IV equals 10: 6: 5: 11, protarsomere and mesotarsomere I 2.1 times as long as wide. Length ratio of metatarsomeres I–IV equals 12: 7: 6: 14, metatarsomere I 3.0 times as long as wide. Claws appendiculate. Anterior coxal cavities open posteriorly. Prosternal process very narrow, not visible between procoxae. Mesosternum free, not covered by a process of metasternum. Head ventrally, pro- and mesoventrite lustrous, glabrous and impunctate. Mesepisterna, mesepimera, metaventrite,and metepisterna covered with dense short setae.</p><p>Abdomen (Figs <xref ref-type="fig" rid="F6871967">1</xref><xref ref-type="fig" rid="F6871973">b</xref>, <xref ref-type="fig" rid="F6871975">d</xref>, <xref ref-type="fig" rid="F6871980">2</xref><xref ref-type="fig" rid="F6871988">d</xref>) yellow, covered with dense short setae with five distinctly visible ventrites; hind margins of first to third ventrite straight and fourth ventrite concave; last ventrite trilobed, middle lobe with straight cut apex, its surface slightly impressed throughout. Pygidium convex with round apex.</p><p>Aedeagus (Fig. <xref ref-type="fig" rid="F6872001">3</xref><xref ref-type="fig" rid="F6872012">a</xref>, <xref ref-type="fig" rid="F6872013">b</xref>, <xref ref-type="fig" rid="F6872014">c</xref>) length 1.74 mm, with apex forming apical process, two lateral sides of the process narrow in the middle, apex with small emargination in middle and lateral view is straight. Internal sac with two lateral sclerites, long, convergent and sharp apices (Fig. <xref ref-type="fig" rid="F6872001">3</xref><xref ref-type="fig" rid="F6872015">d</xref>, <xref ref-type="fig" rid="F6872016">e</xref>).</p><p>Female similar to male (Fig. <xref ref-type="fig" rid="F6871967">1</xref><xref ref-type="fig" rid="F6871974">c</xref>, <xref ref-type="fig" rid="F6871975">d</xref>), but ventral sides of pro– and mesotarsomeres I without sensilla patch. Posterior margin of the last ventrite triangular. Pygidium with round apex. Spermatheca with nodulus distinctly wider than cornu, cornu C-shaped, proximal spermathecal duct almost straight as in Fig. <xref ref-type="fig" rid="F6872026">4</xref><xref ref-type="fig" rid="F6872031">a</xref>. Sternite VIII pentagonal, tignum slender, 1.5 times longer than sternite VIII as in Fig. <xref ref-type="fig" rid="F6872026">4</xref><xref ref-type="fig" rid="F6872032">b</xref>.</p></tp:treatment-sec><tp:treatment-sec sec-type="Diagnosis"><title>Diagnosis</title><p><italic><tp:taxon-name><tp:taxon-name-part taxon-name-part-type="genus" reg="Charaea">Charaea</tp:taxon-name-part><tp:taxon-name-part taxon-name-part-type="species" reg="dinhcuongi">dinhcuongi</tp:taxon-name-part></tp:taxon-name></italic><bold>sp. nov.</bold> is similar to the species having a long apical process of aedeagus (<italic><tp:taxon-name><tp:taxon-name-part taxon-name-part-type="genus" reg="Charaea">C.</tp:taxon-name-part><tp:taxon-name-part taxon-name-part-type="species" reg="kelloggi">kelloggi</tp:taxon-name-part></tp:taxon-name></italic> (Gressitt &amp; Kimoto, 1963), <italic><tp:taxon-name><tp:taxon-name-part taxon-name-part-type="genus" reg="Charaea">C.</tp:taxon-name-part><tp:taxon-name-part taxon-name-part-type="species" reg="latha">latha</tp:taxon-name-part></tp:taxon-name></italic> Bezděk, 2017 and <italic><tp:taxon-name><tp:taxon-name-part taxon-name-part-type="genus" reg="Charaea">C.</tp:taxon-name-part><tp:taxon-name-part taxon-name-part-type="species" reg="mimicum">mimicum</tp:taxon-name-part></tp:taxon-name></italic> (Medvedev, 1998)). In <italic><tp:taxon-name><tp:taxon-name-part taxon-name-part-type="genus" reg="Charaea">Charaea</tp:taxon-name-part><tp:taxon-name-part taxon-name-part-type="species" reg="dinhcuongi">dinhcuongi</tp:taxon-name-part></tp:taxon-name></italic> <bold>sp. nov.</bold>, the apical process of the aedeagus with two lateral sides narrow in the middle, apex with small emargination in the middle, in the lateral view the process is straight. In <italic><tp:taxon-name><tp:taxon-name-part taxon-name-part-type="genus" reg="Charaea">C.</tp:taxon-name-part><tp:taxon-name-part taxon-name-part-type="species" reg="kelloggi">kelloggi</tp:taxon-name-part></tp:taxon-name></italic>, the apical process of the aedeagus is convergent, with apex narrow and rounded. In <italic><tp:taxon-name><tp:taxon-name-part taxon-name-part-type="genus" reg="Charaea">C.</tp:taxon-name-part><tp:taxon-name-part taxon-name-part-type="species" reg="latha">latha</tp:taxon-name-part></tp:taxon-name></italic>, the apical process of the aedeagus is wide with apex transversely cut and, in lateral view, the process is widely round and bent up. In <italic><tp:taxon-name><tp:taxon-name-part taxon-name-part-type="genus" reg="Charaea">C.</tp:taxon-name-part><tp:taxon-name-part taxon-name-part-type="species" reg="mimicum">mimicum</tp:taxon-name-part></tp:taxon-name></italic>, the apical process of the aedeagus is longer with the apex truncate.</p><p>The shape of internal sclerites (long with sharp apices) in <italic><tp:taxon-name><tp:taxon-name-part taxon-name-part-type="genus" reg="Charaea">Charaea</tp:taxon-name-part><tp:taxon-name-part taxon-name-part-type="species" reg="dinhcuongi">dinhcuongi</tp:taxon-name-part></tp:taxon-name></italic> <bold>sp. nov.</bold> is very similar in to <italic><tp:taxon-name><tp:taxon-name-part taxon-name-part-type="genus" reg="Charaea">C.</tp:taxon-name-part><tp:taxon-name-part taxon-name-part-type="species" reg="kelloggi">kelloggi</tp:taxon-name-part></tp:taxon-name></italic> (Gressitt &amp; Kimoto, 1963), <italic><tp:taxon-name><tp:taxon-name-part taxon-name-part-type="genus" reg="Charaea">C.</tp:taxon-name-part><tp:taxon-name-part taxon-name-part-type="species" reg="latha">latha</tp:taxon-name-part></tp:taxon-name></italic> Bezděk, 2017, <italic><tp:taxon-name><tp:taxon-name-part taxon-name-part-type="genus" reg="Charaea">C.</tp:taxon-name-part><tp:taxon-name-part taxon-name-part-type="species" reg="coomani">coomani</tp:taxon-name-part></tp:taxon-name></italic> (Gressitt &amp; Kimoto, 1963) and <italic><tp:taxon-name><tp:taxon-name-part taxon-name-part-type="genus" reg="Charaea">C.</tp:taxon-name-part><tp:taxon-name-part taxon-name-part-type="species" reg="mimicum">mimicum</tp:taxon-name-part></tp:taxon-name></italic> (Medvedev, 1998). The species <italic><tp:taxon-name><tp:taxon-name-part taxon-name-part-type="genus" reg="Charaea">C.</tp:taxon-name-part><tp:taxon-name-part taxon-name-part-type="species" reg="coomani">coomani</tp:taxon-name-part></tp:taxon-name></italic> has a subtriangular aedeagus apex.</p></tp:treatment-sec><tp:treatment-sec sec-type="Etymology"><title>Etymology</title><p>Dedicated to Trinh Dinh Cuong, who helped me collect specimens.</p></tp:treatment-sec><tp:treatment-sec sec-type="Distribution"><title>Distribution</title><p>Phu Quoc Island, Kien Giang Province, southern Vietnam.</p></tp:treatment-sec><tp:treatment-sec><!--Section generated to contain objects referenced in tp:taxon-treatment.--><fig-group id="F6871967" position="float" orientation="portrait"><caption><p>Habitus of <italic><tp:taxon-name><tp:taxon-name-part taxon-name-part-type="genus" reg="Charaea">Charaea</tp:taxon-name-part><tp:taxon-name-part taxon-name-part-type="species" reg="dinhcuongi">dinhcuongi</tp:taxon-name-part></tp:taxon-name></italic> <bold>sp. nov.</bold></p></caption><fig id="F6871972" position="float" orientation="portrait"><object-id xmlns:xlink="http://www.w3.org/1999/xlink" content-type="arpha" xlink:type="simple">EC241571-C277-5221-9E9B-FD9A88A4FA66</object-id><object-id xmlns:xlink="http://www.w3.org/1999/xlink" content-type="doi" xlink:type="simple">10.3897/BDJ.9.e72158.figure1a</object-id><label>Figure 1a.</label><caption><p>male, dorsal view (holotype)</p></caption><graphic xmlns:xlink="http://www.w3.org/1999/xlink" xlink:href="bdj-09-e72158-g001_a.jpg" xlink:type="simple" position="float" orientation="portrait" id="oo_528683.jpg"><uri content-type="original_file" xlink:type="simple">https://binary.pensoft.net/fig/528683</uri></graphic></fig><fig id="F6871973" position="float" orientation="portrait"><object-id xmlns:xlink="http://www.w3.org/1999/xlink" content-type="arpha" xlink:type="simple">EB635038-6341-52ED-8A18-8B0967DA123D</object-id><object-id xmlns:xlink="http://www.w3.org/1999/xlink" content-type="doi" xlink:type="simple">10.3897/BDJ.9.e72158.figure1b</object-id><label>Figure 1b.</label><caption><p>male, abdomen view</p></caption><graphic xmlns:xlink="http://www.w3.org/1999/xlink" xlink:href="bdj-09-e72158-g001_b.jpg" xlink:type="simple" position="float" orientation="portrait" id="oo_528684.jpg"><uri content-type="original_file" xlink:type="simple">https://binary.pensoft.net/fig/528684</uri></graphic></fig><fig id="F6871974" position="float" orientation="portrait"><object-id xmlns:xlink="http://www.w3.org/1999/xlink" content-type="arpha" xlink:type="simple">892CCC50-2189-5F40-9EF6-5B6CFF7F92F8</object-id><object-id xmlns:xlink="http://www.w3.org/1999/xlink" content-type="doi" xlink:type="simple">10.3897/BDJ.9.e72158.figure1c</object-id><label>Figure 1c.</label><caption><p>female, dorsal view</p></caption><graphic xmlns:xlink="http://www.w3.org/1999/xlink" xlink:href="bdj-09-e72158-g001_c.jpg" xlink:type="simple" position="float" orientation="portrait" id="oo_528685.jpg"><uri content-type="original_file" xlink:type="simple">https://binary.pensoft.net/fig/528685</uri></graphic></fig><fig id="F6871975" position="float" orientation="portrait"><object-id xmlns:xlink="http://www.w3.org/1999/xlink" content-type="arpha" xlink:type="simple">6E27F204-1366-5384-A4D5-7A253FD53917</object-id><object-id xmlns:xlink="http://www.w3.org/1999/xlink" content-type="doi" xlink:type="simple">10.3897/BDJ.9.e72158.figure1d</object-id><label>Figure 1d.</label><caption><p>female, abdomen.</p></caption><graphic xmlns:xlink="http://www.w3.org/1999/xlink" xlink:href="bdj-09-e72158-g001_d.jpg" xlink:type="simple" position="float" orientation="portrait" id="oo_528686.jpg"><uri content-type="original_file" xlink:type="simple">https://binary.pensoft.net/fig/528686</uri></graphic></fig></fig-group><fig-group id="F6871980" position="float" orientation="portrait"><caption><p>Details of <italic><tp:taxon-name><tp:taxon-name-part taxon-name-part-type="genus" reg="Charaea">Charaea</tp:taxon-name-part><tp:taxon-name-part taxon-name-part-type="species" reg="dinhcuongi">dinhcuongi</tp:taxon-name-part></tp:taxon-name></italic> <bold>sp. nov</bold>.</p></caption><fig id="F6871985" position="float" orientation="portrait"><object-id xmlns:xlink="http://www.w3.org/1999/xlink" content-type="arpha" xlink:type="simple">29CF6611-F327-57A1-870E-C80F7CC1908A</object-id><object-id xmlns:xlink="http://www.w3.org/1999/xlink" content-type="doi" xlink:type="simple">10.3897/BDJ.9.e72158.figure2a</object-id><label>Figure 2a.</label><caption><p>male antenna</p></caption><graphic xmlns:xlink="http://www.w3.org/1999/xlink" xlink:href="bdj-09-e72158-g002_a.jpg" xlink:type="simple" position="float" orientation="portrait" id="oo_528697.jpg"><uri content-type="original_file" xlink:type="simple">https://binary.pensoft.net/fig/528697</uri></graphic></fig><fig id="F6871986" position="float" orientation="portrait"><object-id xmlns:xlink="http://www.w3.org/1999/xlink" content-type="arpha" xlink:type="simple">C4357465-EE12-568E-8EAA-344D1D21897C</object-id><object-id xmlns:xlink="http://www.w3.org/1999/xlink" content-type="doi" xlink:type="simple">10.3897/BDJ.9.e72158.figure2b</object-id><label>Figure 2b.</label><caption><p>male head, frontal view</p></caption><graphic xmlns:xlink="http://www.w3.org/1999/xlink" xlink:href="bdj-09-e72158-g002_b.jpg" xlink:type="simple" position="float" orientation="portrait" id="oo_528698.jpg"><uri content-type="original_file" xlink:type="simple">https://binary.pensoft.net/fig/528698</uri></graphic></fig><fig id="F6871987" position="float" orientation="portrait"><object-id xmlns:xlink="http://www.w3.org/1999/xlink" content-type="arpha" xlink:type="simple">56918F66-675C-512D-81D6-1EEE8B3A9FE9</object-id><object-id xmlns:xlink="http://www.w3.org/1999/xlink" content-type="doi" xlink:type="simple">10.3897/BDJ.9.e72158.figure2c</object-id><label>Figure 2c.</label><caption><p>male pronotum view</p></caption><graphic xmlns:xlink="http://www.w3.org/1999/xlink" xlink:href="bdj-09-e72158-g002_c.jpg" xlink:type="simple" position="float" orientation="portrait" id="oo_528699.jpg"><uri content-type="original_file" xlink:type="simple">https://binary.pensoft.net/fig/528699</uri></graphic></fig><fig id="F6871988" position="float" orientation="portrait"><object-id xmlns:xlink="http://www.w3.org/1999/xlink" content-type="arpha" xlink:type="simple">293C4488-C944-589A-9B65-CE317CEE9077</object-id><object-id xmlns:xlink="http://www.w3.org/1999/xlink" content-type="doi" xlink:type="simple">10.3897/BDJ.9.e72158.figure2d</object-id><label>Figure 2d.</label><caption><p>last male abdominal</p></caption><graphic xmlns:xlink="http://www.w3.org/1999/xlink" xlink:href="bdj-09-e72158-g002_d.jpg" xlink:type="simple" position="float" orientation="portrait" id="oo_528700.jpg"><uri content-type="original_file" xlink:type="simple">https://binary.pensoft.net/fig/528700</uri></graphic></fig><fig id="F6871989" position="float" orientation="portrait"><object-id xmlns:xlink="http://www.w3.org/1999/xlink" content-type="arpha" xlink:type="simple">B5F73A02-5F54-5EE2-A5E4-D8309E58D60D</object-id><object-id xmlns:xlink="http://www.w3.org/1999/xlink" content-type="doi" xlink:type="simple">10.3897/BDJ.9.e72158.figure2e</object-id><label>Figure 2e.</label><caption><p>male protarsus</p></caption><graphic xmlns:xlink="http://www.w3.org/1999/xlink" xlink:href="bdj-09-e72158-g002_e.jpg" xlink:type="simple" position="float" orientation="portrait" id="oo_528701.jpg"><uri content-type="original_file" xlink:type="simple">https://binary.pensoft.net/fig/528701</uri></graphic></fig><fig id="F6871990" position="float" orientation="portrait"><object-id xmlns:xlink="http://www.w3.org/1999/xlink" content-type="arpha" xlink:type="simple">E9A969C0-021D-5AEF-8376-C9AADAE5415C</object-id><object-id xmlns:xlink="http://www.w3.org/1999/xlink" content-type="doi" xlink:type="simple">10.3897/BDJ.9.e72158.figure2f</object-id><label>Figure 2f.</label><caption><p>male mesotarsus.</p></caption><graphic xmlns:xlink="http://www.w3.org/1999/xlink" xlink:href="bdj-09-e72158-g002_f.jpg" xlink:type="simple" position="float" orientation="portrait" id="oo_528702.jpg"><uri content-type="original_file" xlink:type="simple">https://binary.pensoft.net/fig/528702</uri></graphic></fig></fig-group><fig id="F6871985" position="float" orientation="portrait"><object-id xmlns:xlink="http://www.w3.org/1999/xlink" content-type="arpha" xlink:type="simple">29CF6611-F327-57A1-870E-C80F7CC1908A</object-id><object-id xmlns:xlink="http://www.w3.org/1999/xlink" content-type="doi" xlink:type="simple">10.3897/BDJ.9.e72158.figure2a</object-id><label>Figure 2a.</label><caption><p>male antenna</p></caption><graphic xmlns:xlink="http://www.w3.org/1999/xlink" xlink:href="bdj-09-e72158-g002_a.jpg" xlink:type="simple" position="float" orientation="portrait" id="oo_528697.jpg"><uri content-type="original_file" xlink:type="simple">https://binary.pensoft.net/fig/528697</uri></graphic></fig><fig id="F6871986" position="float" orientation="portrait"><object-id xmlns:xlink="http://www.w3.org/1999/xlink" content-type="arpha" xlink:type="simple">C4357465-EE12-568E-8EAA-344D1D21897C</object-id><object-id xmlns:xlink="http://www.w3.org/1999/xlink" content-type="doi" xlink:type="simple">10.3897/BDJ.9.e72158.figure2b</object-id><label>Figure 2b.</label><caption><p>male head, frontal view</p></caption><graphic xmlns:xlink="http://www.w3.org/1999/xlink" xlink:href="bdj-09-e72158-g002_b.jpg" xlink:type="simple" position="float" orientation="portrait" id="oo_528698.jpg"><uri content-type="original_file" xlink:type="simple">https://binary.pensoft.net/fig/528698</uri></graphic></fig><fig id="F6871987" position="float" orientation="portrait"><object-id xmlns:xlink="http://www.w3.org/1999/xlink" content-type="arpha" xlink:type="simple">56918F66-675C-512D-81D6-1EEE8B3A9FE9</object-id><object-id xmlns:xlink="http://www.w3.org/1999/xlink" content-type="doi" xlink:type="simple">10.3897/BDJ.9.e72158.figure2c</object-id><label>Figure 2c.</label><caption><p>male pronotum view</p></caption><graphic xmlns:xlink="http://www.w3.org/1999/xlink" xlink:href="bdj-09-e72158-g002_c.jpg" xlink:type="simple" position="float" orientation="portrait" id="oo_528699.jpg"><uri content-type="original_file" xlink:type="simple">https://binary.pensoft.net/fig/528699</uri></graphic></fig><fig id="F6871973" position="float" orientation="portrait"><object-id xmlns:xlink="http://www.w3.org/1999/xlink" content-type="arpha" xlink:type="simple">EB635038-6341-52ED-8A18-8B0967DA123D</object-id><object-id xmlns:xlink="http://www.w3.org/1999/xlink" content-type="doi" xlink:type="simple">10.3897/BDJ.9.e72158.figure1b</object-id><label>Figure 1b.</label><caption><p>male, abdomen view</p></caption><graphic xmlns:xlink="http://www.w3.org/1999/xlink" xlink:href="bdj-09-e72158-g001_b.jpg" xlink:type="simple" position="float" orientation="portrait" id="oo_528684.jpg"><uri content-type="original_file" xlink:type="simple">https://binary.pensoft.net/fig/528684</uri></graphic></fig><fig id="F6871975" position="float" orientation="portrait"><object-id xmlns:xlink="http://www.w3.org/1999/xlink" content-type="arpha" xlink:type="simple">6E27F204-1366-5384-A4D5-7A253FD53917</object-id><object-id xmlns:xlink="http://www.w3.org/1999/xlink" content-type="doi" xlink:type="simple">10.3897/BDJ.9.e72158.figure1d</object-id><label>Figure 1d.</label><caption><p>female, abdomen.</p></caption><graphic xmlns:xlink="http://www.w3.org/1999/xlink" xlink:href="bdj-09-e72158-g001_d.jpg" xlink:type="simple" position="float" orientation="portrait" id="oo_528686.jpg"><uri content-type="original_file" xlink:type="simple">https://binary.pensoft.net/fig/528686</uri></graphic></fig><fig id="F6871989" position="float" orientation="portrait"><object-id xmlns:xlink="http://www.w3.org/1999/xlink" content-type="arpha" xlink:type="simple">B5F73A02-5F54-5EE2-A5E4-D8309E58D60D</object-id><object-id xmlns:xlink="http://www.w3.org/1999/xlink" content-type="doi" xlink:type="simple">10.3897/BDJ.9.e72158.figure2e</object-id><label>Figure 2e.</label><caption><p>male protarsus</p></caption><graphic xmlns:xlink="http://www.w3.org/1999/xlink" xlink:href="bdj-09-e72158-g002_e.jpg" xlink:type="simple" position="float" orientation="portrait" id="oo_528701.jpg"><uri content-type="original_file" xlink:type="simple">https://binary.pensoft.net/fig/528701</uri></graphic></fig><fig id="F6871990" position="float" orientation="portrait"><object-id xmlns:xlink="http://www.w3.org/1999/xlink" content-type="arpha" xlink:type="simple">E9A969C0-021D-5AEF-8376-C9AADAE5415C</object-id><object-id xmlns:xlink="http://www.w3.org/1999/xlink" content-type="doi" xlink:type="simple">10.3897/BDJ.9.e72158.figure2f</object-id><label>Figure 2f.</label><caption><p>male mesotarsus.</p></caption><graphic xmlns:xlink="http://www.w3.org/1999/xlink" xlink:href="bdj-09-e72158-g002_f.jpg" xlink:type="simple" position="float" orientation="portrait" id="oo_528702.jpg"><uri content-type="original_file" xlink:type="simple">https://binary.pensoft.net/fig/528702</uri></graphic></fig><fig id="F6871988" position="float" orientation="portrait"><object-id xmlns:xlink="http://www.w3.org/1999/xlink" content-type="arpha" xlink:type="simple">293C4488-C944-589A-9B65-CE317CEE9077</object-id><object-id xmlns:xlink="http://www.w3.org/1999/xlink" content-type="doi" xlink:type="simple">10.3897/BDJ.9.e72158.figure2d</object-id><label>Figure 2d.</label><caption><p>last male abdominal</p></caption><graphic xmlns:xlink="http://www.w3.org/1999/xlink" xlink:href="bdj-09-e72158-g002_d.jpg" xlink:type="simple" position="float" orientation="portrait" id="oo_528700.jpg"><uri content-type="original_file" xlink:type="simple">https://binary.pensoft.net/fig/528700</uri></graphic></fig><fig-group id="F6872001" position="float" orientation="portrait"><caption><p>Male genitalia of <italic><tp:taxon-name><tp:taxon-name-part taxon-name-part-type="genus" reg="Charaea">Charaea</tp:taxon-name-part><tp:taxon-name-part taxon-name-part-type="species" reg="dinhcuongi">dinhcuongi</tp:taxon-name-part></tp:taxon-name></italic> <bold>sp. nov</bold>.</p></caption><fig id="F6872012" position="float" orientation="portrait"><object-id xmlns:xlink="http://www.w3.org/1999/xlink" content-type="arpha" xlink:type="simple">BD7BA178-73E7-5281-AE73-C5E7AB94A942</object-id><object-id xmlns:xlink="http://www.w3.org/1999/xlink" content-type="doi" xlink:type="simple">10.3897/BDJ.9.e72158.figure3a</object-id><label>Figure 3a.</label><caption><p>aedeagus, dorsal view</p></caption><graphic xmlns:xlink="http://www.w3.org/1999/xlink" xlink:href="bdj-09-e72158-g003_a.jpg" xlink:type="simple" position="float" orientation="portrait" id="oo_528705.jpg"><uri content-type="original_file" xlink:type="simple">https://binary.pensoft.net/fig/528705</uri></graphic></fig><fig id="F6872013" position="float" orientation="portrait"><object-id xmlns:xlink="http://www.w3.org/1999/xlink" content-type="arpha" xlink:type="simple">AA3F4A14-C806-5E7E-B1FD-07FEB9FF0930</object-id><object-id xmlns:xlink="http://www.w3.org/1999/xlink" content-type="doi" xlink:type="simple">10.3897/BDJ.9.e72158.figure3b</object-id><label>Figure 3b.</label><caption><p>aedeagus, ventral view</p></caption><graphic xmlns:xlink="http://www.w3.org/1999/xlink" xlink:href="bdj-09-e72158-g003_b.jpg" xlink:type="simple" position="float" orientation="portrait" id="oo_528706.jpg"><uri content-type="original_file" xlink:type="simple">https://binary.pensoft.net/fig/528706</uri></graphic></fig><fig id="F6872014" position="float" orientation="portrait"><object-id xmlns:xlink="http://www.w3.org/1999/xlink" content-type="arpha" xlink:type="simple">55433982-2241-5AAF-8B62-E26B5A796A72</object-id><object-id xmlns:xlink="http://www.w3.org/1999/xlink" content-type="doi" xlink:type="simple">10.3897/BDJ.9.e72158.figure3c</object-id><label>Figure 3c.</label><caption><p>aedeagus, lateral view</p></caption><graphic xmlns:xlink="http://www.w3.org/1999/xlink" xlink:href="bdj-09-e72158-g003_c.jpg" xlink:type="simple" position="float" orientation="portrait" id="oo_528707.jpg"><uri content-type="original_file" xlink:type="simple">https://binary.pensoft.net/fig/528707</uri></graphic></fig><fig id="F6872015" position="float" orientation="portrait"><object-id xmlns:xlink="http://www.w3.org/1999/xlink" content-type="arpha" xlink:type="simple">02AC434A-0D2B-554A-941F-CF39BE8FAE4C</object-id><object-id xmlns:xlink="http://www.w3.org/1999/xlink" content-type="doi" xlink:type="simple">10.3897/BDJ.9.e72158.figure3d</object-id><label>Figure 3d.</label><caption><p>internal sclerite</p></caption><graphic xmlns:xlink="http://www.w3.org/1999/xlink" xlink:href="bdj-09-e72158-g003_d.jpg" xlink:type="simple" position="float" orientation="portrait" id="oo_528708.jpg"><uri content-type="original_file" xlink:type="simple">https://binary.pensoft.net/fig/528708</uri></graphic></fig><fig id="F6872016" position="float" orientation="portrait"><object-id xmlns:xlink="http://www.w3.org/1999/xlink" content-type="arpha" xlink:type="simple">ED841B06-4B55-5E52-B0B4-2D778D8D8150</object-id><object-id xmlns:xlink="http://www.w3.org/1999/xlink" content-type="doi" xlink:type="simple">10.3897/BDJ.9.e72158.figure3e</object-id><label>Figure 3e.</label><caption><p>internal sclerite.</p></caption><graphic xmlns:xlink="http://www.w3.org/1999/xlink" xlink:href="bdj-09-e72158-g003_e.jpg" xlink:type="simple" position="float" orientation="portrait" id="oo_528709.jpg"><uri content-type="original_file" xlink:type="simple">https://binary.pensoft.net/fig/528709</uri></graphic></fig></fig-group><fig id="F6872012" position="float" orientation="portrait"><object-id xmlns:xlink="http://www.w3.org/1999/xlink" content-type="arpha" xlink:type="simple">BD7BA178-73E7-5281-AE73-C5E7AB94A942</object-id><object-id xmlns:xlink="http://www.w3.org/1999/xlink" content-type="doi" xlink:type="simple">10.3897/BDJ.9.e72158.figure3a</object-id><label>Figure 3a.</label><caption><p>aedeagus, dorsal view</p></caption><graphic xmlns:xlink="http://www.w3.org/1999/xlink" xlink:href="bdj-09-e72158-g003_a.jpg" xlink:type="simple" position="float" orientation="portrait" id="oo_528705.jpg"><uri content-type="original_file" xlink:type="simple">https://binary.pensoft.net/fig/528705</uri></graphic></fig><fig id="F6872013" position="float" orientation="portrait"><object-id xmlns:xlink="http://www.w3.org/1999/xlink" content-type="arpha" xlink:type="simple">AA3F4A14-C806-5E7E-B1FD-07FEB9FF0930</object-id><object-id xmlns:xlink="http://www.w3.org/1999/xlink" content-type="doi" xlink:type="simple">10.3897/BDJ.9.e72158.figure3b</object-id><label>Figure 3b.</label><caption><p>aedeagus, ventral view</p></caption><graphic xmlns:xlink="http://www.w3.org/1999/xlink" xlink:href="bdj-09-e72158-g003_b.jpg" xlink:type="simple" position="float" orientation="portrait" id="oo_528706.jpg"><uri content-type="original_file" xlink:type="simple">https://binary.pensoft.net/fig/528706</uri></graphic></fig><fig id="F6872014" position="float" orientation="portrait"><object-id xmlns:xlink="http://www.w3.org/1999/xlink" content-type="arpha" xlink:type="simple">55433982-2241-5AAF-8B62-E26B5A796A72</object-id><object-id xmlns:xlink="http://www.w3.org/1999/xlink" content-type="doi" xlink:type="simple">10.3897/BDJ.9.e72158.figure3c</object-id><label>Figure 3c.</label><caption><p>aedeagus, lateral view</p></caption><graphic xmlns:xlink="http://www.w3.org/1999/xlink" xlink:href="bdj-09-e72158-g003_c.jpg" xlink:type="simple" position="float" orientation="portrait" id="oo_528707.jpg"><uri content-type="original_file" xlink:type="simple">https://binary.pensoft.net/fig/528707</uri></graphic></fig><fig id="F6872015" position="float" orientation="portrait"><object-id xmlns:xlink="http://www.w3.org/1999/xlink" content-type="arpha" xlink:type="simple">02AC434A-0D2B-554A-941F-CF39BE8FAE4C</object-id><object-id xmlns:xlink="http://www.w3.org/1999/xlink" content-type="doi" xlink:type="simple">10.3897/BDJ.9.e72158.figure3d</object-id><label>Figure 3d.</label><caption><p>internal sclerite</p></caption><graphic xmlns:xlink="http://www.w3.org/1999/xlink" xlink:href="bdj-09-e72158-g003_d.jpg" xlink:type="simple" position="float" orientation="portrait" id="oo_528708.jpg"><uri content-type="original_file" xlink:type="simple">https://binary.pensoft.net/fig/528708</uri></graphic></fig><fig id="F6872016" position="float" orientation="portrait"><object-id xmlns:xlink="http://www.w3.org/1999/xlink" content-type="arpha" xlink:type="simple">ED841B06-4B55-5E52-B0B4-2D778D8D8150</object-id><object-id xmlns:xlink="http://www.w3.org/1999/xlink" content-type="doi" xlink:type="simple">10.3897/BDJ.9.e72158.figure3e</object-id><label>Figure 3e.</label><caption><p>internal sclerite.</p></caption><graphic xmlns:xlink="http://www.w3.org/1999/xlink" xlink:href="bdj-09-e72158-g003_e.jpg" xlink:type="simple" position="float" orientation="portrait" id="oo_528709.jpg"><uri content-type="original_file" xlink:type="simple">https://binary.pensoft.net/fig/528709</uri></graphic></fig><fig id="F6871974" position="float" orientation="portrait"><object-id xmlns:xlink="http://www.w3.org/1999/xlink" content-type="arpha" xlink:type="simple">892CCC50-2189-5F40-9EF6-5B6CFF7F92F8</object-id><object-id xmlns:xlink="http://www.w3.org/1999/xlink" content-type="doi" xlink:type="simple">10.3897/BDJ.9.e72158.figure1c</object-id><label>Figure 1c.</label><caption><p>female, dorsal view</p></caption><graphic xmlns:xlink="http://www.w3.org/1999/xlink" xlink:href="bdj-09-e72158-g001_c.jpg" xlink:type="simple" position="float" orientation="portrait" id="oo_528685.jpg"><uri content-type="original_file" xlink:type="simple">https://binary.pensoft.net/fig/528685</uri></graphic></fig><fig-group id="F6872026" position="float" orientation="portrait"><caption><p>Female genitalia of <italic><tp:taxon-name><tp:taxon-name-part taxon-name-part-type="genus" reg="Charaea">Charaea</tp:taxon-name-part><tp:taxon-name-part taxon-name-part-type="species" reg="dinhcuongi">dinhcuongi</tp:taxon-name-part></tp:taxon-name></italic> <bold>sp. nov.</bold></p></caption><fig id="F6872031" position="float" orientation="portrait"><object-id xmlns:xlink="http://www.w3.org/1999/xlink" content-type="arpha" xlink:type="simple">151BB41B-4F4C-5926-9A2C-B1A04A71302B</object-id><object-id xmlns:xlink="http://www.w3.org/1999/xlink" content-type="doi" xlink:type="simple">10.3897/BDJ.9.e72158.figure4a</object-id><label>Figure 4a.</label><caption><p>spermatheca</p></caption><graphic xmlns:xlink="http://www.w3.org/1999/xlink" xlink:href="bdj-09-e72158-g004_a.jpg" xlink:type="simple" position="float" orientation="portrait" id="oo_528710.jpg"><uri content-type="original_file" xlink:type="simple">https://binary.pensoft.net/fig/528710</uri></graphic></fig><fig id="F6872032" position="float" orientation="portrait"><object-id xmlns:xlink="http://www.w3.org/1999/xlink" content-type="arpha" xlink:type="simple">D4CCC64B-BE74-580B-95EC-2A5E7E1294BD</object-id><object-id xmlns:xlink="http://www.w3.org/1999/xlink" content-type="doi" xlink:type="simple">10.3897/BDJ.9.e72158.figure4b</object-id><label>Figure 4b.</label><caption><p>sternite VIII.</p></caption><graphic xmlns:xlink="http://www.w3.org/1999/xlink" xlink:href="bdj-09-e72158-g004_b.jpg" xlink:type="simple" position="float" orientation="portrait" id="oo_528711.jpg"><uri content-type="original_file" xlink:type="simple">https://binary.pensoft.net/fig/528711</uri></graphic></fig></fig-group><fig id="F6872031" position="float" orientation="portrait"><object-id xmlns:xlink="http://www.w3.org/1999/xlink" content-type="arpha" xlink:type="simple">151BB41B-4F4C-5926-9A2C-B1A04A71302B</object-id><object-id xmlns:xlink="http://www.w3.org/1999/xlink" content-type="doi" xlink:type="simple">10.3897/BDJ.9.e72158.figure4a</object-id><label>Figure 4a.</label><caption><p>spermatheca</p></caption><graphic xmlns:xlink="http://www.w3.org/1999/xlink" xlink:href="bdj-09-e72158-g004_a.jpg" xlink:type="simple" position="float" orientation="portrait" id="oo_528710.jpg"><uri content-type="original_file" xlink:type="simple">https://binary.pensoft.net/fig/528710</uri></graphic></fig><fig id="F6872032" position="float" orientation="portrait"><object-id xmlns:xlink="http://www.w3.org/1999/xlink" content-type="arpha" xlink:type="simple">D4CCC64B-BE74-580B-95EC-2A5E7E1294BD</object-id><object-id xmlns:xlink="http://www.w3.org/1999/xlink" content-type="doi" xlink:type="simple">10.3897/BDJ.9.e72158.figure4b</object-id><label>Figure 4b.</label><caption><p>sternite VIII.</p></caption><graphic xmlns:xlink="http://www.w3.org/1999/xlink" xlink:href="bdj-09-e72158-g004_b.jpg" xlink:type="simple" position="float" orientation="portrait" id="oo_528711.jpg"><uri content-type="original_file" xlink:type="simple">https://binary.pensoft.net/fig/528711</uri></graphic></fig></tp:treatment-sec></tp:taxon-treatment>
